# Supplementary material for: Photocatalytic Activity of TiO2/g-C3N4 Nanocomposites for Removal of Monochlorophenols from Water
Source: Nanomaterials (Basel). 2022 Aug 18;12(16):2852. doi: 10.3390/nano12162852 (PMC9414261; doi:10.3390/nano12162852)
Supplement: Supplementary file 1 [file nanomaterials-12-02852-s001.zip]

Archive with 1 entries (1 files):
- nanomaterials-1838989-supplementary.pdf
